# Supplementary material for: Intercropping of Oats with Vetch Conducts to Improve Soil Bacteriome Diversity and Structure
Source: Microorganisms. 2025 Apr 24;13(5):977. doi: 10.3390/microorganisms13050977 (PMC12114406; doi:10.3390/microorganisms13050977)
Supplement: Supplementary file 1 [file microorganisms-13-00977-s001.zip]

Archive with 1 entries (1 files):
- microorganisms-3578337-supplementary.pdf
